# Supplementary material for: Using “Diraya” System as a Complementary Tool in Nursing Process Education: A Controlled Clinical Study
Source: J Clin Med. 2022 May 14;11(10):2771. doi: 10.3390/jcm11102771 (PMC9143142; doi:10.3390/jcm11102771)
Supplement: Supplementary file 1 [file jcm-11-02771-s001.zip]

Archive with 1 entries (1 files):
- jcm-1668807-supplementary.pdf
